# Supplementary material for: Family-Based GWAS of Cognitive Endophenotypes Reveals Genetic Architecture of Memory and Executive Function in Alzheimer’s Disease
Source: Curr Issues Mol Biol. 2026 Apr 24;48(5):442. doi: 10.3390/cimb48050442 (PMC13204772; doi:10.3390/cimb48050442)
Supplement: Supplementary file 1 [file cimb-48-00442-s001.zip]

Archive with 6 entries (6 files):
- Table S1_GWAS_Power_Analysis.xlsx
- Table S2_Spearman Correlation.xlsx
- Table S3_GWAS_Significant SNPs_PLINK.xlsx
- Table S4_eQTLs for significant SNPs.xlsx
- Table S5_Top 20 KEGG Pathways.xlsx
- Table S6_Top 20 Reactome Pathways.xlsx
