# Supplementary material for: Family-Based GWAS of Cognitive Endophenotypes Reveals Genetic Architecture of Memory and Executive Function in Alzheimer’s Disease
Source: Curr Issues Mol Biol. 2026 Apr 24;48(5):442. doi: 10.3390/cimb48050442 (PMC13204772; doi:10.3390/cimb48050442)
Supplement: Supplementary file 1 [file cimb-48-00442-s001.zip › Table S1_GWAS_Power_Analysis.xlsx]

## Sheet: Table S1_GWAS_Power_Analysis_10
Table S1. GWAS Power Summary for Eight Cognitive Phenotypes
Phenotype	N	MAF	Alpha	Power at β = 0.15	Minimum β (80% power)	Minimum R² (80% power)	Adjusted α	Minimum β (80% power; adjusted α)	Minimum R² (80% power; adjusted α)
Logical Memory IA	1400	0.2	5e-08	0.0112	0.2949	0.0278	1.04e-08	0.3075	0.0303
Logical Memory IIA	1400	0.2	5e-08	0.0112	0.2949	0.0278	1.04e-08	0.3075	0.0303
Digit Span Forward	1300	0.2	5e-08	0.0082	0.3059	0.0299	1.04e-08	0.3189	0.0325
Digit Span Backward	1200	0.2	5e-08	0.0058	0.3181	0.0324	1.04e-08	0.3317	0.0352
Digit Ordering	1100	0.2	5e-08	0.004	0.332	0.0353	1.04e-08	0.3461	0.0383
Animal Fluency	1000	0.2	5e-08	0.0027	0.3479	0.0387	1.04e-08	0.3626	0.0421
Fruit and Vegetable Fluency	460	0.2	5e-08	0.0001	0.5063	0.082	1.04e-08	0.5272	0.0889
Vegetable Fluency	900	0.2	5e-08	0.0017	0.3662	0.0429	1.04e-08	0.3817	0.0466
