# Supplementary material for: Family-Based GWAS of Cognitive Endophenotypes Reveals Genetic Architecture of Memory and Executive Function in Alzheimer’s Disease
Source: Curr Issues Mol Biol. 2026 Apr 24;48(5):442. doi: 10.3390/cimb48050442 (PMC13204772; doi:10.3390/cimb48050442)
Supplement: Supplementary file 1 [file cimb-48-00442-s001.zip › Table S2_Spearman Correlation.xlsx]

## Sheet: Sheet1
TabE S2_Spearman Correlation
	Correlations
				DigFor	DigBak	Animals	Fruits	DigOrd	Delay	Veg	Story	Age_Last_Eval	Education
	Spearman's rho	DigFor	Correlation Coefficient	1	.616**	.350**	.359**	.517**	.339**	.251**	.360**	-0.0391863	.290**
			Sig. (2-tailed)		2.66211e-147	1.2014e-41	1.96431e-15	2.24049e-68	6.00789e-39	3.46633e-15	2.83663e-44	0.313337	7.49915e-25
			N	1409	1404	1405	460	983	1400	953	1408	664	1208
		DigBak	Correlation Coefficient	.616**	1	.421**	.414**	.574**	.424**	.360**	.434**	-0.0228573	.291**
			Sig. (2-tailed)	2.66211e-147		2.9787e-61	1.82771e-20	3.55202e-87	4.61128e-62	1.41438e-30	2.18868e-65	0.556561	6.84259e-25
			N	1404	1404	1403	459	982	1398	952	1403	664	1203
		Animals	Correlation Coefficient	.350**	.421**	1	.697**	.546**	.567**	.618**	.573**	-.223**	.359**
			Sig. (2-tailed)	1.2014e-41	2.9787e-61		3.02439e-68	1.04844e-77	7.34488e-120	1.92371e-101	2.62312e-123	5.25151e-09	7.39958e-41
			N	1405	1403	1505	460	984	1398	954	1405	671	1303
		Fruits	Correlation Coefficient	.359**	.414**	.697**	1	.504**	.619**	1.000**	.613**	-.321**	.295**
			Sig. (2-tailed)	1.96431e-15	1.82771e-20	3.02439e-68		1.05712e-30	8.38352e-50		7.14434e-49	0.000313228	1.57002e-10
			N	460	459	460	460	456	458	9	460	122	453
		DigOrd	Correlation Coefficient	.517**	.574**	.546**	.504**	1	.569**	.505**	.568**	-.137*	.230**
			Sig. (2-tailed)	2.24049e-68	3.55202e-87	1.04844e-77	1.05712e-30		3.53033e-85	3.57488e-36	4.52388e-85	0.0294911	6.47459e-13
			N	983	982	984	456	984	979	537	983	252	951
		Delay	Correlation Coefficient	.339**	.424**	.567**	.619**	.569**	1	.543**	.920**	-.174**	.315**
			Sig. (2-tailed)	6.00789e-39	4.61128e-62	7.34488e-120	8.38352e-50	3.53033e-85		7.12677e-74	0	6.25277e-06	3.74994e-29
			N	1400	1398	1398	458	979	1400	949	1400	663	1201
		Veg	Correlation Coefficient	.251**	.360**	.618**	1.000**	.505**	.543**	1	.547**	-.291**	.263**
			Sig. (2-tailed)	3.46633e-15	1.41438e-30	1.92371e-101		3.57488e-36	7.12677e-74		1.66192e-75	3.83227e-12	1.89415e-13
			N	953	952	954	9	537	949	954	953	549	759
		Story	Correlation Coefficient	.360**	.434**	.573**	.613**	.568**	.920**	.547**	1	-.189**	.336**
			Sig. (2-tailed)	2.83663e-44	2.18868e-65	2.62312e-123	7.14434e-49	4.52388e-85	0	1.66192e-75		9.57914e-07	3.55212e-33
			N	1408	1403	1405	460	983	1400	953	1411	666	1208
		Age_Last_Eval	Correlation Coefficient	-0.0391863	-0.0228573	-.223**	-.321**	-.137*	-.174**	-.291**	-.189**	1	-0.0528864
			Sig. (2-tailed)	0.313337	0.556561	5.25151e-09	0.000313228	0.0294911	6.25277e-06	3.83227e-12	9.57914e-07		0.221554
			N	664	664	671	122	252	663	549	666	739	536
		Education	Correlation Coefficient	.290**	.291**	.359**	.295**	.230**	.315**	.263**	.336**	-0.0528864	1
			Sig. (2-tailed)	7.49915e-25	6.84259e-25	7.39958e-41	1.57002e-10	6.47459e-13	3.74994e-29	1.89415e-13	3.55212e-33	0.221554
			N	1208	1203	1303	453	951	1201	759	1208	536	2055
	**. Correlation is significant at the 0.01 level (2-tailed).
	*. Correlation is significant at the 0.05 level (2-tailed).
