# Supplementary material for: Family-Based GWAS of Cognitive Endophenotypes Reveals Genetic Architecture of Memory and Executive Function in Alzheimer’s Disease
Source: Curr Issues Mol Biol. 2026 Apr 24;48(5):442. doi: 10.3390/cimb48050442 (PMC13204772; doi:10.3390/cimb48050442)
Supplement: Supplementary file 1 [file cimb-48-00442-s001.zip › Table S3_GWAS_Significant SNPs_PLINK.xlsx]

## Sheet: Sheet1
Table S3: GWAS-associated SNPs
CHR	SNP	BP	A1	P-AD	RAW_P-Delay	EMP1-P-Delay	RAW_P-Story	EMP1-P-Story	RAW_P-Animal	EMP1-P-Animal	RAW_P-Digbak	EMP1-P-Digbak-	RAW_P-Digfor-total	EMP1_P_Digfor	RAW_P-Digord	EMP1-P-Digorder	RAW_P-Veg_total	EMP1-P-Veg-Total	RAW_P-Veg-Between	RAW_P-fruit_OK	EMP1_P-fruit	Call Rate	Minor Allele Frequency	Fisher_HWEP	TFBS	Splicing(ESE or ESS)	RegPotential	Conservation	Nearby Gene	Distance (bp)
1	rs2320817	21328502	C	0.2627	1.518e-06	0.000999	2.249e-06	0.000999	1.416e-07	0.000999	1.703e-08	0.000999	0.0002823	0.001998	0.001874	0.005994	7.515e-05	0.000999	9.796e-05	0.7362	0.7433	1	0.0120968	1	--	--	NA	0.017	EIF4G3	322943||47425
1	rs16831846	158585608	C	0.4042	0.002832	0.005994	0.01749	0.04096	0.004719	0.01598	2.455e-05	0.000999	3.626e-08	0.000999	0.02077	0.03497	0.4568	0.5005	0.3488	0.2702	0.3067	1	0.0564516	0.724017	--	--	0.06104	0	NCSTN	5921||9758
1	rs1892122	223133553	G	0.1775	0.01259	0.02697	0.01523	0.02298	0.006992	0.01598	2.5e-08	0.000999	0.0004445	0.001998	0.001366	0.003996	0.04801	0.08392	0.04514	0.5398	0.5794	0.997312	0.151617	0.00635971	--	--	NA	0	CNIH3||C1orf67	-138681||-50433
1	rs3862188	245932396	C	0.4689	0.0007561	0.005994	0.003251	0.008991	0.0007988	0.002997	2.668e-09	0.000999	4.837e-09	0.000999	0.0005842	0.002997	0.04833	0.06494	0.1924	0.7043	0.7443	1	0.282258	0.000275407	--	--	NA	0.003	OR13G1||OR6F1	-29430||-9358
1	rs880143	245934736	G	0.4689	0.00081	0.005994	0.00323	0.008991	0.0007778	0.002997	3.196e-09	0.000999	5.947e-09	0.000999	0.0005832	0.002997	0.04642	0.05994	0.1862	0.7052	0.7433	0.998656	0.281965	0.000193231	--	--	0	0	OR13G1||OR6F1	-31770||-7018
2	rs2110883	36901032	G	0.9151	4.911e-05	0.000999	0.0005379	0.003996	0.0001179	0.001998	4.18e-08	0.000999	6.092e-06	0.000999	0.0007046	0.001998	0.001428	0.004995	0.001577	0.4001	0.4386	1	0.0188172	0.00153387	--	--	0	0.018	VIT||STRN	-5599||-27944
2	rs11894104	64567515	G	0.9682	1.284e-05	0.000999	3.695e-05	0.000999	7.122e-08	0.000999	6.507e-12	0.000999	8.935e-07	0.000999	4.445e-07	0.000999	6.969e-05	0.000999	8.763e-05	0.7514	0.7722	1	0.00806452	1	--	--	0	0	HSPC159||AFTPH	-25494||-37454
2	rs952203	66497277	G	0.0005254	1.581e-05	0.000999	0.0003256	0.001998	0.0006818	0.002997	1.728e-08	0.000999	6.116e-06	0.000999	3.735e-06	0.000999	0.05494	0.07892	0.07336	0.999	0.999	1	0.0456989	0.00286164	--	--	0	0.036	LOC729348||LOC730198	-23599||-10094
2	rs10187531	75929615	T	0.2219	3.603e-05	0.000999	0.0001005	0.001998	3.745e-05	0.000999	2.934e-08	0.000999	6.948e-05	0.000999	2.078e-06	0.000999	0.03749	0.05395	0.03432	0.3799	0.4026	1	0.0201613	1	--	--	0	0.365	C2orf3||LOC100129863	-137785||-257052
2	rs10198487	104253764	A	0.1286	5.959e-06	0.000999	4.031e-05	0.000999	3.54e-05	0.002997	2.043e-08	0.000999	0.0001891	0.001998	4.566e-06	0.000999	0.006453	0.008991	0.005121	0.5254	0.4975	1	0.0100806	0.0687803	--	--	0	0.001	LOC728838||LOC402093	-176905||-124126
2	rs13418480	104287319	G	0.6299	1.449e-05	0.000999	0.0001092	0.001998	0.0002169	0.000999	1.073e-08	0.000999	0.0003038	0.001998	4.492e-05	0.001998	0.00274	0.006993	0.001794	0.6529	0.6693	1	0.0134409	0.0062353	--	--	0	0	LOC728838||LOC402093	-210460||-90571
2	rs7591412	104305840	A	0.06205	2.071e-05	0.000999	0.0001775	0.003996	0.000254	0.002997	1.997e-08	0.000999	9.004e-05	0.000999	1.088e-05	0.000999	0.003626	0.007992	0.002903	0.9914	0.993	0.998656	0.0107672	0.0783654	--	--	0.173627	0	LOC728838||LOC402093	-228981||-72050
2	rs7561329	104349529	C	0.2657	0.0002187	0.001998	0.003353	0.005994	0.002316	0.004995	4.483e-08	0.000999	3.823e-06	0.000999	0.0006696	0.004995	0.0344	0.05395	0.04751	0.5982	0.5774	1	0.0147849	0.145743	--	--	0	0.003	LOC728838||LOC402093	-272670||-28361
2	rs16839804	138348072	A	0.2575	9.009e-05	0.000999	0.001509	0.003996	2.441e-05	0.001998	3.029e-08	0.000999	0.0007214	0.002997	0.000559	0.000999	0.1648	0.2018	0.09788	0.6586	0.6963	0.998656	0.0228802	1.49e-05	--	--	0	0.333	THSD7B||HNMT	-196315||-90206
2	rs6718935	177001322	T	0.3711	5.812e-05	0.000999	0.0002793	0.002997	0.01073	0.02398	2.5e-08	0.000999	0.0003321	0.001998	0.0003591	0.000999	0.02474	0.03696	0.01164	0.9715	0.975	0.998656	0.0148048	0.145927	--	--	0	0	MTX2||LOC375295	-90323||-201233
2	rs11899698	187392733	G	0.3392	1.034e-06	0.000999	0.0001478	0.002997	0.0009679	0.002997	9.929e-09	0.000999	8.553e-05	0.000999	8.24e-05	0.002997	0.01351	0.02597	0.005287	0.3137	0.3467	1	0.0174731	0.000957204	--	--	NA	0	KIAA1946||ZSWIM2	-55974||-7719
2	rs10165514	190682602	T	0.7363	0.0006926	0.001998	0.002181	0.004995	4.485e-05	0.000999	2.816e-08	0.000999	0.0005734	0.001998	0.003041	0.004995	0.2891	0.3497	0.5277	0.1342	0.1389	1	0.0094086	1	--	--	0	0	MSTN||MGC13057	-46902||-28129
2	rs1453821	195548752	T	0.005776	3.296e-05	0.000999	0.002116	0.007992	0.0002136	0.002997	4.491e-08	0.000999	0.0002454	0.003996	0.0005422	0.000999	0.05625	0.08991	0.02494	0.3971	0.4406	1	0.0194892	8.29e-05	--	--	0	0.001	LOC343981||LOC391470	-845517||-607007
2	rs6714929	204770878	A	0.1367	4.387e-06	0.000999	5.484e-06	0.000999	0.000321	0.002997	9.915e-06	0.000999	2.01e-05	0.000999	3.238e-08	0.000999	0.006399	0.01299	0.009665	0.183	0.2238	0.998656	0.172948	0.798526	--	--	0.122205	0.124	ICOS||LOC100132132	-236333||-108932
2	rs1521543	212619013	A	0.5941	5.908e-05	0.000999	0.002672	0.01399	0.001074	0.001998	1.664e-08	0.000999	0.0001296	0.002997	7.344e-05	0.000999	0.007993	0.02398	0.007058	0.8675	0.8791	0.998656	0.0289367	5.35e-07	--	--	0	0	ERBB4	670326||492584
2	rs7590480	220420289	C	0.032	6.639e-05	0.001998	9.534e-06	0.000999	1.867e-05	0.000999	6.919e-09	0.000999	8.569e-05	0.000999	2.33e-06	0.000999	0.02375	0.02697	0.03275	0.06239	0.07393	1	0.365591	0.179342	--	--	0	0	LOC100129746||EPHA4	-155470||-1570702
2	rs825262	222293314	G	0.225	0.0005347	0.003996	0.01775	0.03696	0.002691	0.007992	3.132e-09	0.000999	7.907e-06	0.001998	0.003149	0.01299	0.2384	0.2757	0.2174	0.8853	0.8821	1	0.0483871	0.000139297	--	--	0	0	LOC402120||LOC646644	-127487||-223813
2	rs7571817	230000219	A	0.3831	1.529e-05	0.000999	0.0002846	0.001998	0.0002066	0.000999	1.78e-09	0.000999	3.319e-07	0.000999	0.0002629	0.001998	0.05585	0.05994	0.02203	0.8455	0.8741	1	0.0201613	0.0321569	--	--	0	0	DNER	69630||287311
2	rs7590845	231223565	C	0.3272	1.942e-05	0.000999	0.0002028	0.002997	0.000184	0.000999	2.211e-09	0.000999	2.453e-06	0.000999	0.005639	0.008991	0.05984	0.06294	0.05878	0.537	0.5465	1	0.0295699	0.0225913	--	--	0	0.11	LOC646839||CAB39	-76554||-62344
3	rs6788201	7101102	C	0.9976	6.484e-06	0.000999	0.0004239	0.002997	0.007928	0.01698	1.089e-07	0.000999	8.533e-10	0.000999	0.0002186	0.001998	0.06265	0.07592	0.0504	0.7609	0.7742	1	0.0275538	0.0152029	--	--	0	0	GRM7	223175||657115
3	rs854220	45361233	T	0.3255	8.015e-05	0.000999	0.003045	0.004995	0.0004785	0.000999	4.114e-09	0.000999	2.947e-06	0.000999	3.839e-06	0.000999	0.05877	0.07493	0.08922	0.4551	0.5085	1	0.0181452	0.213512	--	--	NA	0	TMEM158||LARS2	-118415||-43846
3	rs2236944	50267197	T	0.7075	8.93e-08	0.000999	9.539e-05	0.000999	2.653e-06	0.000999	7.024e-10	0.000999	3.082e-07	0.000999	5.946e-08	0.000999	0.01006	0.01099	0.007169	0.2497	0.3017	1	0.0665323	0.0118424	--	--	0.160409	0	GNAI2	18546||4593
3	rs2282757	50443495	T	0.5546	2.121e-05	0.000999	0.0009043	0.003996	3.955e-06	0.000999	4.324e-09	0.000999	5.982e-06	0.000999	5.324e-06	0.000999	0.0114	0.01798	0.006441	0.02471	0.03297	1	0.0255376	0.0779326	--	--	0.097388	0.16	CACNA2D2	68261||72401
3	rs9837658	50455135	G	0.5519	2.121e-05	0.000999	0.0009043	0.003996	3.955e-06	0.000999	4.324e-09	0.000999	5.982e-06	0.000999	5.324e-06	0.000999	0.0114	0.01798	0.006441	0.02471	0.03297	1	0.0255376	0.0779326	--	--	0.144933	0	CACNA2D2	79901||60761
3	rs3845906	66609292	C	0.9123	0.01723	0.03896	0.01546	0.03097	5.067e-05	0.000999	1.654e-07	0.000999	1.869e-08	0.000999	0.0002698	0.001998	0.1951	0.2617	0.1536	0.484	0.5265	1	0.0625	4.53e-05	--	--	0.087534	0.009	LRIG1	97381||24243
3	rs10933849	107622491	C	0.8275	0.0002796	0.000999	0.0006003	0.004995	0.000125	0.000999	9.945e-09	0.000999	0.0001836	0.001998	0.000361	0.000999	0.007985	0.02597	0.00568	0.01245	0.01898	1	0.176747	0.209102	--	--	0.053692	0	LOC728784||LOC100128733	-36271||-427711
3	rs12491503	167189549	A	0.8454	0.3248	0.3606	0.5044	0.5455	0.02138	0.03497	1.678e-08	0.000999	0.005994	0.008991	0.006172	0.01199	0.1351	0.1738	0.1047	0.1404	0.1778	1	0.369624	4.69e-06	--	--	0	0	BCHE||LOC100133259	-151602||-820779
3	rs9852228	181330106	C	0.4244	0.001047	0.000999	0.01327	0.01898	0.004287	0.006993	3.619e-08	0.000999	6.064e-08	0.000999	0.004311	0.005994	0.1033	0.1299	0.2317	0.8982	0.8831	0.998656	0.00874832	1	--	--	NA	0.008	PEX5L||LOC647249	-92895||-82887
3	rs6790791	191063114	A	0.3309	1.326e-05	0.000999	2.584e-06	0.000999	9.094e-06	0.000999	2.788e-08	0.000999	2.878e-05	0.000999	4.534e-06	0.000999	0.004985	0.01598	0.005789	0.5282	0.5455	1	0.118952	0.000296197	--	--	NA	0	TP63	231204||34645
4	rs4312758	6925418	A	0.05134	6.947e-07	0.000999	1.826e-06	0.000999	5.348e-08	0.000999	1.325e-10	0.000999	8.762e-09	0.000999	3.494e-06	0.000999	0.05164	0.09191	0.04107	0.00136	0.001998	1	0.105511	0.0776881	--	--	0	0	KIAA0232	90058||11382
4	rs10009253	10825336	T	0.07893	8.412e-05	0.001998	0.0001827	0.001998	0.0007707	0.001998	1.139e-08	0.000999	4.738e-07	0.000999	5.181e-05	0.000999	0.2575	0.2827	0.3048	0.5596	0.5794	1	0.163978	4.98e-05	--	--	0	0	MIST||LOC643446	-529749||-146745
4	rs6846680	33056130	C	0.2676	0.0002397	0.002997	0.0005942	0.001998	0.001186	0.001998	2.964e-05	0.000999	4.298e-08	0.000999	0.000305	0.002997	0.1107	0.1389	0.3043	0.5352	0.5934	0.997312	0.0566038	6.16e-07	--	--	0	0	LOC642305||LOC727819	-366368||-1164826
4	rs6825873	69822021	A	0.1782	2.11e-05	0.000999	0.0001631	0.000999	0.0004907	0.001998	2.871e-08	0.000999	0.0002176	0.001998	0.0001006	0.000999	0.2071	0.2288	0.1168	0.8576	0.8651	1	0.0436828	2.75e-05	--	--	NA	0	UGT2B10||UGT2A3	-90812||-6735
4	rs6812551	96904293	T	0.44	5.641e-05	0.000999	0.0003868	0.001998	0.0275	0.04895	3.905e-09	0.000999	5.869e-05	0.001998	0.0001081	0.000999	0.09614	0.1518	0.1163	0.8145	0.8332	0.998656	0.0248991	0.000672873	--	--	NA	0	UNC5C||PDHA2	-215108||-75969
5	rs11960029	6603709	T	0.3295	0.0001369	0.002997	0.007263	0.01998	0.0001336	0.000999	3.336e-08	0.000999	2.997e-06	0.001998	0.005037	0.008991	8.03e-05	0.000999	0.000325	0.954	0.964	1	0.0698925	0.00176843	--	--	0	0	FLJ25076||LOC255167	-55680||-32681
5	rs1874165	23559105	C	0.9498	0.002523	0.006993	0.01418	0.03896	0.00852	0.01698	6.722e-09	0.000999	1.302e-06	0.000999	0.0002172	0.000999	0.8217	0.8501	0.6403	0.3098	0.3696	1	0.078629	0.0375803	--	--	0	0	PRDM9	15624||5358
5	rs1603084	23567951	T	0.955	0.002616	0.006993	0.01487	0.03896	0.009072	0.01798	7.235e-09	0.000999	1.307e-06	0.000999	0.0002372	0.000999	0.8291	0.8541	0.6474	0.3317	0.3866	0.997312	0.078841	0.0379588	--	--	NA	0	PRDM9||LOC503540	-3488||-638013
5	rs7732718	100696479	T	0.314	0.0001907	0.000999	0.002129	0.004995	0.0007508	0.001998	1.912e-08	0.000999	6.567e-07	0.000999	0.0005639	0.001998	0.1243	0.1618	0.07145	0.6105	0.6144	0.998656	0.0545087	2.35e-06	--	--	NA	0	ST8SIA4||OR7H2P	-429610||-482907
5	rs6880825	113382613	G	0.1734	0.0001139	0.001998	0.0002662	0.001998	0.0001726	0.000999	2.656e-10	0.000999	3.893e-07	0.000999	9.906e-05	0.000999	0.0007782	0.002997	0.000376	0.1649	0.1838	1	0.0490591	0.0266658	--	--	0	0	YTHDC2||KCNN2	-423733||-343302
5	rs6870437	121298383	G	0.6623	1.493e-06	0.000999	0.000135	0.000999	1.832e-05	0.000999	2.227e-08	0.000999	1.15e-05	0.001998	1.024e-06	0.000999	0.06718	0.08991	0.03149	0.2945	0.2817	1	0.0349462	6.19e-07	--	--	NA	0	FTMT||SRFBP1	-81956||-27172
5	rs6596352	136235379	G	0.8898	9.218e-05	0.001998	0.0006984	0.002997	0.0001075	0.000999	3.54e-08	0.000999	1.157e-05	0.000999	0.0001669	0.000999	0.05788	0.09391	0.02344	0.6324	0.6583	1	0.0255376	5.02e-05	--	--	0.014796	0	LOC391834||SPOCK1	-13446||-103507
6	rs2473445	169774599	G	0.153	1.945e-05	0.000999	2.147e-05	0.000999	0.0006003	0.002997	1.745e-06	0.000999	4.548e-08	0.000999	0.006825	0.01798	0.2143	0.2687	0.1561	0.5433	0.5604	1	0.4375	0.765814	--	--	0.004326	0.002	WDR27	175367||69485
6	rs7767980	169884311	G	0.09666	8.161e-07	0.000999	1.768e-06	0.000999	6.531e-06	0.000999	9.393e-08	0.000999	1.408e-08	0.000999	0.0005147	0.005994	0.1215	0.1748	0.08507	0.4131	0.4466	0.998656	0.393674	0.817623	--	--	0	0.001	TCTE3	2171||9252
8	rs7842430	14942759	C	0.8291	7.539e-06	0.000999	1.449e-05	0.000999	9.106e-05	0.000999	1.434e-08	0.000999	3.816e-06	0.000999	0.00172	0.005994	0.0001725	0.000999	9.311e-06	0.5352	0.548	0.998656	0.00538358	1	--	--	0	0.065	SGCZ	951015||197404
8	rs10092933	14951669	G	0.8749	1.676e-05	0.000999	2.471e-05	0.000999	8.874e-05	0.001998	9.649e-09	0.000999	1.229e-06	0.000999	0.00115	0.003996	0.0003427	0.000999	4.949e-05	0.5352	0.5549	0.998656	0.00538358	1	--	--	NA	0	SGCZ	959925||188494
8	rs410513	15693905	G	0.0391	1.084e-06	0.000999	1.445e-05	0.001998	1.235e-06	0.000999	1.827e-09	0.000999	7.67e-06	0.000999	3.837e-07	0.000999	0.007963	0.01499	0.008389	0.1667	0.2667	1	0.0181452	1	--	--	0	0	LOC100129568||LOC137012	-102465||-13876
8	rs901729	18610085	T	0.2179	0.0005121	0.003996	0.009264	0.02098	3.186e-05	0.000999	1.446e-08	0.000999	2.568e-07	0.000999	0.0008108	0.001998	0.005525	0.00999	0.002883	0.7101	0.7003	1	0.0853495	9.21e-05	--	--	0	0.005	PSD3	180992||305391
8	rs16875655	32033563	T	0.1577	0.000687	0.003996	0.0006469	0.004995	0.0001234	0.000999	6.141e-07	0.000999	1.746e-08	0.000999	0.000621	0.002997	0.03794	0.05994	0.04782	0.3517	0.4236	0.995968	0.011471	1	--	--	0	0	NRG1	416753||708052
8	rs769127	50521666	C	0.1795	0.002031	0.01199	0.01413	0.02897	0.0002221	0.001998	1.779e-08	0.000999	0.0005751	0.001998	3.787e-05	0.000999	0.01283	0.02398	0.01261	0.5117	0.5185	1	0.197581	0.00752102	--	--	NA	0.004	C8orf22||C8orf62	-370471||-293663
8	rs10104916	67231216	G	0.8235	0.002101	0.006993	0.01279	0.03297	0.06724	0.09191	3.323e-08	0.000999	0.003136	0.008991	0.0102	0.02298	0.04456	0.07093	0.01198	0.1962	0.2458	0.997312	0.123989	0.0627325	--	--	0	0	TRIM55	29384||19058
8	rs6999100	67245286	C	0.2403	0.0005207	0.001998	0.001925	0.002997	0.1243	0.1489	1.838e-08	0.000999	0.0005199	0.002997	0.0199	0.05095	0.5645	0.5844	0.2883	0.02855	0.04995	1	0.190188	0.0954964	--	--	NA	0	TRIM55	43454||4988
8	rs1044938	67271779	C	0.7216	0.001835	0.003996	0.0134	0.03596	0.04978	0.06793	4.185e-08	0.000999	0.002759	0.006993	0.008222	0.01798	0.0628	0.09191	0.01846	0.2463	0.2997	1	0.126344	0.0460283	--	--	0.10449	0.001	CRH||RRS1	-18527||-232038
8	rs16908547	82159144	A	0.2806	1.832e-05	0.000999	0.0003016	0.003996	0.0002901	0.001998	1.312e-08	0.000999	7.038e-07	0.001998	0.003131	0.003996	0.1139	0.1409	0.1776	0.583	0.5744	0.995968	0.0290148	1.17e-05	--	--	0.031661	0.005	PAG1	116544||27714
8	rs7007992	82165427	A	0.275	0.0007304	0.002997	0.003739	0.01299	0.01261	0.02198	1.354e-08	0.000999	9.365e-08	0.000999	0.02151	0.04795	0.07265	0.1049	0.09655	0.8163	0.8382	1	0.0490591	2.35e-06	--	--	0.02048	0.001	PAG1	122827||21431
9	rs1392511	8287668	A	0.004682	1.416e-08	0.000999	1.329e-06	0.000999	0.0006444	0.002997	0.02614	0.04396	0.00167	0.005994	8.946e-05	0.000999	0.004564	0.01099	0.02052	0.9839	0.988	1	0.276882	0.0283137	--	--	0	0	C9orf123||PTPRD	-497869||-16578
9	rs970347	8289968	A	0.007673	1.098e-08	0.000999	5.069e-06	0.000999	0.001284	0.004995	0.01292	0.02498	0.001189	0.003996	0.0005518	0.001998	0.003986	0.01099	0.0207	0.5545	0.5135	1	0.292339	4.32e-05	--	--	0	0.001	C9orf123||PTPRD	-500169||-14278
9	rs1353983	8308948	A	0.006836	8.867e-09	0.000999	1.477e-06	0.000999	0.001917	0.006993	0.005814	0.01299	1.776e-05	0.000999	0.0001762	0.000999	0.052	0.07592	0.198	0.6602	0.6474	1	0.417339	0.0196337	--	--	0.218468	0.92	PTPRD	4702||2293561
9	rs10759013	8865954	A	0.003	0.01068	0.01998	0.1034	0.1568	0.06966	0.0969	1.998e-07	0.000999	7.195e-10	0.000999	0.000356	0.002997	0.5023	0.5335	0.5615	0.3229	0.3596	1	0.12836	4.56e-05	--	--	0	0	PTPRD	561708||1736555
9	rs16935681	17460126	G	0.02244	6.839e-05	0.000999	6.748e-05	0.000999	5.097e-05	0.000999	2.788e-08	0.000999	8.98e-08	0.000999	0.0003573	0.000999	0.001276	0.001998	0.002511	0.6752	0.6404	1	0.0094086	1	--	--	0	0.012	CNTLN	335088||33791
9	rs4878454	27426033	A	0.003206	7.861e-07	0.000999	2.238e-05	0.000999	0.0002592	0.001998	1.198e-05	0.000999	0.0002882	0.000999	4.207e-08	0.000999	0.006097	0.004995	0.003613	0.2249	0.2428	0.998656	0.0100942	1	--	--	0	0.001	MOBKL2B	110826||93817
9	rs2381595	37007666	A	0.2898	0.0001043	0.000999	0.001643	0.00999	0.002671	0.006993	6.008e-06	0.000999	0.0004253	0.002997	4.29e-08	0.000999	0.08787	0.0999	0.08056	0.7713	0.7812	0.995968	0.0290148	0.0200963	--	--	0.142341	0	PAX5	179135||16810
9	rs2988003	37008949	G	0.3041	2.346e-05	0.000999	0.0005288	0.005994	0.002299	0.008991	5.197e-06	0.000999	0.0005327	0.004995	4.21e-08	0.000999	0.06746	0.08392	0.06061	0.7651	0.7822	1	0.0275538	0.0152029	--	--	0	0.862	PAX5	180418||15527
9	rs7025866	113044425	A	0.1344	0.000252	0.000999	0.0003797	0.000999	0.0002083	0.001998	5.677e-09	0.000999	0.001015	0.001998	7.743e-05	0.000999	0.001359	0.001998	0.001489	0.4376	0.4296	1	0.00604839	1	--	--	NA	0.002	LPAR1||OR2K2	-204239||-85159
10	rs1110399	72770272	C	0.43	0.002169	0.006993	0.0003497	0.001998	0.004771	0.008991	1.256e-06	0.000999	8.562e-09	0.000999	0.003387	0.01099	0.009513	0.01698	0.01292	0.7271	0.7263	1	0.127016	0.0663509	--	--	0	0	SLC29A3	21256||22881
10	rs7915070	79792483	G	0.4393	0.001272	0.004995	0.002602	0.008991	1.209e-05	0.000999	1.259e-08	0.000999	2.687e-05	0.000999	0.001139	0.001998	0.00161	0.002997	0.001059	0.4724	0.4755	1	0.0120968	1	--	--	0	0.001	LOC401646||LOC100132987	-291695||-43824
10	rs1937957	84113905	G	0.4803	2.64e-05	0.000999	3.292e-05	0.000999	4.651e-08	0.000999	3.146e-06	0.000999	0.0002047	0.000999	9.803e-07	0.000999	0.003258	0.004995	0.005805	0.5434	0.5794	1	0.261425	0.0226149	--	--	0	0.001	NRG3	488828||621436
10	rs7092013	120507095	T	0.4466	0.001547	0.002997	0.01159	0.01998	7.508e-06	0.000999	3.018e-08	0.000999	9.045e-07	0.000999	0.0009162	0.003996	0.06436	0.09091	0.02743	0.8564	0.8721	0.998656	0.0141319	0.00766698	Y	--	NA	0.001	C10orf46||LOC729340	-2347||-114394
11	rs337443	22699264	A	0.2024	0.002208	0.002997	0.004163	0.01199	0.003699	0.006993	6.109e-09	0.000999	1.455e-05	0.001998	0.002891	0.002997	0.05851	0.08392	0.06885	0.136	0.1588	0.997312	0.0330189	6.2e-05	--	--	0.083319	0	GAS2	53034||91859
11	rs7101927	76010844	G	0.9575	0.002363	0.005994	0.00074	0.005994	0.02727	0.04196	9.27e-09	0.000999	2.381e-06	0.000999	1.476e-05	0.000999	0.01066	0.01399	0.01363	0.5811	0.6174	0.998656	0.140646	0.0325623	--	--	0.070399	0.468	C11orf30||LRRC32	-70607||-35378
11	rs12281267	129492310	A	0.0008471	5.495e-09	0.000999	4.775e-06	0.000999	0.0001817	0.000999	3.712e-06	0.000999	5.583e-06	0.000999	3.805e-07	0.000999	0.0009042	0.001998	0.001324	0.3439	0.3886	0.998656	0.129206	1.28e-05	--	--	0	0	APLP2	47299||27600
11	rs959354	129514791	G	8.473e-05	2.601e-08	0.000999	4.134e-06	0.000999	0.0002288	0.001998	0.0001453	0.003996	2.054e-05	0.000999	4.964e-06	0.000999	0.004427	0.01299	0.006098	0.1915	0.2258	1	0.150538	4.58e-05	--	--	0.139602	0	APLP2	69780||5119
12	rs7960751	98314676	A	0.1116	0.0001329	0.000999	0.0004843	0.000999	4.999e-05	0.001998	2.721e-07	0.000999	1.108e-08	0.000999	0.0001338	0.000999	0.1551	0.1968	0.3314	0.4327	0.4496	1	0.0188172	0.228046	--	--	0	0	ANKS1B	661474||587887
13	rs7329649	19948087	T	0.06643	0.001601	0.008991	0.007389	0.01898	0.03848	0.06094	2.872e-08	0.000999	1.599e-05	0.000999	0.1723	0.2178	0.1043	0.1548	0.2299	0.1612	0.2018	1	0.34543	0.57097	--	--	0	0.002	CRYL1	72281||49925
13	rs399413	47846570	A	0.1495	0.001482	0.006993	0.02299	0.03497	0.00106	0.007992	3.119e-08	0.000999	4.977e-07	0.000999	0.0002946	0.001998	0.2164	0.2478	0.1898	0.05297	0.05395	1	0.289651	0.0404969	--	--	0	0.002	RB1	70686||107457
13	rs9526475	47862749	T	0.1732	0.001703	0.006993	0.02409	0.03497	0.001333	0.007992	3.921e-08	0.000999	5.638e-07	0.000999	0.0004495	0.002997	0.2164	0.2527	0.1898	0.07839	0.07892	1	0.289651	0.0404969	--	--	NA	0.051	RB1	86865||91278
14	rs11156929	36513297	G	0.2506	0.0001636	0.001998	0.001777	0.003996	0.001177	0.001998	4.444e-08	0.000999	3.361e-06	0.000999	0.001287	0.005994	0.1713	0.2208	0.2405	0.4906	0.5155	1	0.0241935	0.00714558	--	--	0	0.98	SLC25A21	294468||198319
14	rs7153139	46403821	T	0.8384	8.603e-06	0.000999	0.0001393	0.000999	0.0004255	0.001998	8.042e-09	0.000999	1.149e-07	0.000999	1.246e-06	0.000999	0.0001529	0.002997	0.0004658	0.8608	0.8891	1	0.00739247	0.036541	--	--	0	0.175	MDGA2	24776||478324
14	rs10137204	60693823	G	0.5392	0.0003286	0.000999	0.006908	0.01299	6.518e-05	0.001998	2.896e-08	0.000999	4.02e-06	0.000999	0.001966	0.004995	0.009383	0.02098	0.03412	0.5537	0.6034	0.998656	0.0188425	0.0246227	--	--	0	0	SLC38A6||TMEM30B	-104894||-120018
14	rs11160011	91063617	A	0.8511	0.00115	0.005994	0.001539	0.006993	0.006479	0.008991	1.061e-08	0.000999	8.183e-09	0.000999	7.035e-06	0.000999	0.1142	0.1658	0.1184	0.141	0.1848	1	0.0262097	6.64e-05	--	--	0	0.003	SMEK1||PP8961	-17220||-44924
14	rs12590997	91063654	T	0.8511	0.001648	0.008991	0.002326	0.007992	0.01021	0.01598	4.294e-08	0.000999	2.475e-08	0.000999	7.035e-06	0.000999	0.1423	0.1868	0.1487	0.141	0.1848	1	0.0275538	0.000113216	--	--	0	0.006	SMEK1||PP8961	-17257||-44887
14	rs7148156	92334286	G	0.1302	0.000225	0.000999	0.002495	0.01199	0.001224	0.000999	1.851e-10	0.000999	2.626e-06	0.000999	0.001022	0.003996	0.04374	0.05594	0.03804	0.9602	0.967	1	0.0255376	5.02e-05	--	--	0	0.002	GOLGA5	3883||41771
14	rs7144849	93570872	A	0.0525	5.923e-05	0.000999	0.0003244	0.000999	1.773e-06	0.000999	3.869e-08	0.000999	4.669e-07	0.000999	5.292e-06	0.000999	0.1017	0.1429	0.09662	0.1065	0.1169	0.998656	0.0174966	1	--	--	0	0.006	OTUB2	8395||14157
15	rs16971186	38977347	C	0.02823	0.02595	0.04496	0.03289	0.05994	0.305	0.3876	0.09213	0.1439	0.2152	0.2927	1.665e-08	0.000999	0.2737	0.2967	0.2322	0.05169	0.07493	0.998656	0.0235532	1	--	--	0	0	VPS18	3427||6118
15	rs2930534	41968106	G	0.466	3.106e-05	0.000999	0.0002792	0.001998	0.0006454	0.002997	4.391e-08	0.000999	1.109e-05	0.000999	0.01332	0.02398	0.0006174	0.000999	0.0001171	0.7558	0.7812	1	0.015457	0.0111367	--	--	0.250053	0	FRMD5	15084||306615
15	rs12903862	54717181	C	0.692	0.01299	0.01998	0.02811	0.04995	0.02473	0.04795	1.564e-08	0.000999	0.0009894	0.002997	0.007294	0.02298	0.1489	0.2098	0.2322	0.5651	0.5964	1	0.433468	0.550406	--	--	0.078132	0.002	ZNF280D	7515||95898
15	rs8035799	90731297	G	0.2121	0.001026	0.002997	0.000373	0.002997	0.0007891	0.000999	4.471e-08	0.000999	2.255e-05	0.000999	0.0003142	0.002997	0.01024	0.01499	0.009779	0.9325	0.9491	1	0.0120968	0.0988186	--	--	0	0	NPM1P5||ST8SIA2	-100408||-6847
17	rs4790441	2996430	C	0.00457	2.42e-06	0.000999	7.114e-05	0.000999	9.45e-05	0.000999	1.657e-08	0.000999	9.581e-05	0.001998	9.061e-06	0.000999	0.1197	0.1708	0.1125	0.1565	0.1758	1	0.188844	0.00110038	--	--	0	0	OR1G1||OR1P1P	-18835||-7504
17	rs7225748	3004163	C	0.01089	3.358e-06	0.000999	9.678e-05	0.000999	0.0001131	0.000999	1.569e-08	0.000999	0.0001109	0.002997	1.644e-05	0.000999	0.1366	0.2048	0.1249	0.1521	0.1728	0.997312	0.189353	0.00182208	Y	--	0.364692	0.001	OR1P1P	229||763
17	rs7213893	3006621	C	0.009725	3.22e-06	0.000999	9.907e-05	0.000999	0.0001013	0.000999	1.408e-08	0.000999	4.029e-05	0.000999	1.043e-05	0.000999	0.1563	0.2198	0.1365	0.1602	0.1718	1	0.190188	0.00121591	Y	--	NA	0.006	OR1P1P||OR1A2	-1695||-40942
17	rs159273	29714798	T	0.3811	0.0009078	0.000999	0.003333	0.007992	0.01262	0.02398	3.149e-08	0.000999	0.001406	0.002997	0.002019	0.002997	0.3136	0.3357	0.2288	0.9065	0.9131	1	0.0107527	0.0782632	Y	--	0	0	CCL1||FLJ44815	-433||-210457
17	rs4969042	68480023	A	0.8649	4.238e-05	0.000999	0.0002432	0.001998	3.097e-05	0.000999	4.812e-09	0.000999	1.723e-05	0.000999	3.762e-05	0.000999	0.00586	0.01199	0.02685	0.1907	0.2328	1	0.0302419	2.07e-05	--	--	0.019068	0	SLC39A11	326340||120404
17	rs2291029	70733034	C	0.1772	0.0002881	0.000999	0.001961	0.001998	8.106e-05	0.000999	2.296e-08	0.000999	3.526e-08	0.000999	0.0002734	0.000999	0.001046	0.001998	0.001754	0.7728	0.8232	1	0.0188172	0.0245606	--	Y	0.279863	0.998	NUP85	19842||10415
17	rs9908904	70769904	G	0.5644	5.437e-05	0.001998	0.0007683	0.002997	0.0003339	0.001998	4.165e-08	0.000999	2.265e-07	0.000999	5.104e-05	0.000999	0.002094	0.003996	0.002907	0.7206	0.7502	1	0.0235215	0.00604346	Y	--	0.176441	0	MRPS7	519||4145
18	rs7236750	8750218	T	0.1481	0.001738	0.002997	0.001631	0.006993	0.0007018	0.003996	3.366e-08	0.000999	6.958e-06	0.000999	0.001782	0.002997	0.4775	0.5475	0.2477	0.7198	0.7433	1	0.0228495	1.48e-05	--	--	0.093328	0	KIAA0802	42849||71856
18	rs12962600	52510578	T	0.006685	8.909e-05	0.000999	0.001329	0.003996	3.999e-05	0.001998	3.646e-08	0.000999	1.314e-06	0.000999	5.952e-06	0.000999	0.0377	0.05395	0.1392	0.1196	0.1309	0.998656	0.264468	0.131634	--	--	0	0.001	WDR7	40964||337456
19	rs17001928	9104258	A	0.009664	4.665e-07	0.000999	3.394e-05	0.000999	0.0006201	0.002997	3.677e-08	0.000999	6.002e-05	0.000999	1.137e-05	0.000999	0.01981	0.04396	0.009125	0.2496	0.2917	1	0.0228495	0.000329125	--	--	NA	0	OR7G3||ZNF317	-5632||-7815
19	rs10427155	9105122	G	0.0099	4.665e-07	0.000999	3.394e-05	0.000999	0.0006392	0.002997	3.677e-08	0.000999	6.002e-05	0.000999	1.137e-05	0.000999	0.01981	0.04296	0.009125	0.2496	0.2937	1	0.0228495	0.000329125	--	--	0	0.119	OR7G3||ZNF317	-6496||-6951
19	rs645170	11445725	C	0.8626	0.001132	0.003996	0.00756	0.01299	0.0003461	0.000999	1.461e-08	0.000999	5.206e-05	0.001998	0.06178	0.1069	0.01272	0.03197	0.007086	0.8288	0.8432	1	0.144489	0.000171231	--	--	0	0	ELAVL3	22582||7078
19	rs2075650	50087459	G	4.597e-24	1.229e-10	0.000999	5.659e-09	0.000999	5.64e-05	0.000999	2.844e-06	0.000999	5.565e-07	0.000999	0.000237	0.002997	3.246e-06	0.000999	1.085e-05	0.000244	0.000999	0.998656	0.141319	0.291227	--	--	0.320536	0	TOMM40	1125||11324
20	rs6048041	2235478	G	0.6436	1.307e-05	0.000999	0.0001708	0.000999	0.0018	0.005994	3.215e-08	0.000999	2.309e-05	0.000999	0.001717	0.003996	0.02273	0.03596	0.02869	0.7841	0.7762	1	0.0268817	0.00126927	--	--	0.050581	0.023	TGM3	10803||34247
20	rs731282	3131404	T	0.2452	1.439e-05	0.000999	0.0001462	0.001998	0.0002478	0.000999	2.324e-09	0.000999	2.759e-08	0.000999	3.998e-05	0.000999	0.1424	0.2008	0.2279	0.428	0.4456	1	0.0262097	6.64e-05	--	--	0	0.001	C20orf116	12392||1891
20	rs6104470	44170232	A	0.2589	6.219e-06	0.000999	1.022e-05	0.000999	5.112e-06	0.000999	6.778e-07	0.000999	4.635e-08	0.000999	0.0002388	0.000999	0.009772	0.02498	0.002339	0.8669	0.8791	1	0.0134409	0.121367	--	--	NA	0.001	RPL13P2||CD40	-7910||-10081
20	rs847101	44648473	G	0.5319	0.0001356	0.000999	0.005567	0.01399	0.008306	0.01798	2.953e-08	0.000999	0.0005778	0.001998	0.000104	0.000999	0.4504	0.4995	0.416	0.6687	0.6813	1	0.0591398	0.0106632	--	--	NA	0.009	SLC13A3	28603||98041
20	rs6066209	45196202	T	0.1396	0.0009315	0.004995	0.005079	0.01299	0.009084	0.01598	3.943e-05	0.000999	3.381e-08	0.000999	0.01416	0.02298	0.1406	0.1798	0.128	0.3703	0.4096	1	0.331989	1	--	--	NA	0	EYA2	239286||54697
21	rs2823295	15770435	C	0.2516	0.0002453	0.000999	0.0004686	0.001998	0.0008632	0.003996	4.3e-09	0.000999	2.32e-05	0.000999	0.0003317	0.002997	0.08697	0.1269	0.1942	0.1794	0.2348	1	0.208333	0.034393	--	--	0	0	NRIP1||CYCSP42	-507717||-14279
21	rs7275853	15955704	A	0.5134	0.0002898	0.001998	0.0008623	0.003996	2.762e-05	0.000999	5.356e-09	0.000999	2.071e-06	0.000999	0.0001207	0.001998	0.03573	0.03696	0.04965	0.6721	0.7033	0.997312	0.0262803	0.0114988	--	--	0	0.001	CYCSP42||LOC100131399	-170732||-32759
21	rs7277598	19201491	G	0.8225	0.001933	0.004995	0.02518	0.04496	0.002394	0.006993	9.939e-06	0.000999	4.703e-08	0.000999	0.001671	0.003996	0.007426	0.01698	0.02756	0.9098	0.9071	0.998656	0.0114401	5.53e-05	--	--	NA	0.003	PPIAL3||SLC6A6P	-49026||-337092
21	rs2826728	21484517	G	0.9927	2.645e-08	0.000999	4.588e-07	0.000999	2.694e-05	0.000999	6.879e-09	0.000999	6.644e-07	0.000999	7.11e-05	0.000999	0.01668	0.02797	0.03748	0.2702	0.2807	1	0.0725806	0.000838624	--	--	NA	0	NCAM2	192013||348568
21	rs11911382	25047523	C	0.1795	0.0001105	0.001998	0.001964	0.005994	0.001362	0.000999	2.603e-08	0.000999	5.215e-06	0.000999	0.0001338	0.000999	0.2179	0.2957	0.4863	0.9877	0.989	0.998656	0.026245	6.68e-05	--	--	NA	0	VN2R20P||LOC284821	-842980||-608454
22	rs9617659	16966756	G	0.9008	9.304e-05	0.000999	9.561e-05	0.001998	0.007113	0.01698	1.451e-07	0.000999	4.837e-05	0.000999	4.973e-08	0.000999	0.004984	0.00999	0.009319	0.3057	0.3636	1	0.00537634	1	--	--	0	0.01	PEX26||TUBA8	-14549||-6803
22	rs6000691	20728859	A	0.6865	0.004502	0.00999	0.02574	0.04096	0.001682	0.003996	4.566e-08	0.000999	1.099e-06	0.000999	0.0004046	0.002997	0.02669	0.04196	0.09312	0.3034	0.2827	1	0.0094086	1	Y	--	0	0.001	IGL@	18200||866226
