# Supplementary material for: Family-Based GWAS of Cognitive Endophenotypes Reveals Genetic Architecture of Memory and Executive Function in Alzheimer’s Disease
Source: Curr Issues Mol Biol. 2026 Apr 24;48(5):442. doi: 10.3390/cimb48050442 (PMC13204772; doi:10.3390/cimb48050442)
Supplement: Supplementary file 1 [file cimb-48-00442-s001.zip › Table S4_eQTLs for significant SNPs.xlsx]

## Sheet: eQTL_rs1-TOM
Table S4: eQTLs for significant SNPs
chromosome	RS	pos	variantId	geneSymbol	p-Value	datasetId	tissue#	tissueSiteDetailId	ontologyId	gencodeId	nes(Normalized Effect Size)
chr19	rs2075650	44892362	chr19_44892362_A_G_b38	BCAM	0.000107786	gtex_v8	1	Nerve_Tibial	UBERON:0001323	ENSG00000187244.10	0.116511
chr11	rs12281267	130117205	chr11_130117205_G_A_b38	ST14	3.01089e-05	gtex_v8	1	Brain_Putamen_basal_ganglia	UBERON:0001874	ENSG00000149418.10	-0.387166
chr11	rs12281267	130117205	chr11_130117205_G_A_b38	ST14	1.0105e-25	gtex_v8	2	Thyroid	UBERON:0002046	ENSG00000149418.10	-0.349798
chr11	rs12281267	130117205	chr11_130117205_G_A_b38	ST14	3.54982e-09	gtex_v8	3	Liver	UBERON:0001114	ENSG00000149418.10	-0.70657
chr11	rs12281267	130117205	chr11_130117205_G_A_b38	ST14	2.04458e-06	gtex_v8	4	Skin_Not_Sun_Exposed_Suprapubic	UBERON:0036149	ENSG00000149418.10	-0.161131
chr11	rs12281267	130117205	chr11_130117205_G_A_b38	ST14	4.17612e-08	gtex_v8	5	Whole_Blood	UBERON:0013756	ENSG00000149418.10	-0.222293
chr11	rs12281267	130117205	chr11_130117205_G_A_b38	ST14	1.55351e-08	gtex_v8	6	Pituitary	UBERON:0000007	ENSG00000149418.10	-0.472197
chr11	rs12281267	130117205	chr11_130117205_G_A_b38	ST14	1.53215e-07	gtex_v8	7	Adrenal_Gland	UBERON:0002369	ENSG00000149418.10	-0.443954
chr11	rs12281267	130117205	chr11_130117205_G_A_b38	ST14	2.40389e-07	gtex_v8	8	Skin_Sun_Exposed_Lower_leg	UBERON:0004264	ENSG00000149418.10	-0.145465
chr11	rs12281267	130117205	chr11_130117205_G_A_b38	ST14	7.83776e-06	gtex_v8	9	Spleen	UBERON:0002106	ENSG00000149418.10	-0.37635
chr11	rs959354	130139686	chr11_130139686_T_C_b38	ST14	2.71922e-06	gtex_v8	1	Brain_Putamen_basal_ganglia	UBERON:0001874	ENSG00000149418.10	-0.391647
chr11	rs959354	130139686	chr11_130139686_T_C_b38	ST14	3.78132e-25	gtex_v8	2	Thyroid	UBERON:0002046	ENSG00000149418.10	-0.321319
chr11	rs959354	130139686	chr11_130139686_T_C_b38	ST14	3.02719e-10	gtex_v8	3	Liver	UBERON:0001114	ENSG00000149418.10	-0.714532
chr11	rs959354	130139686	chr11_130139686_T_C_b38	ST14	1.08172e-05	gtex_v8	4	Skin_Not_Sun_Exposed_Suprapubic	UBERON:0036149	ENSG00000149418.10	-0.139063
chr11	rs959354	130139686	chr11_130139686_T_C_b38	ST14	1.97293e-05	gtex_v8	5	Prostate	UBERON:0002367	ENSG00000149418.10	-0.182645
chr11	rs959354	130139686	chr11_130139686_T_C_b38	ST14	5.27873e-06	gtex_v8	6	Brain_Nucleus_accumbens_basal_ganglia	UBERON:0001882	ENSG00000149418.10	-0.414108
chr11	rs959354	130139686	chr11_130139686_T_C_b38	ST14	4.789e-13	gtex_v8	7	Whole_Blood	UBERON:0013756	ENSG00000149418.10	-0.276311
chr11	rs959354	130139686	chr11_130139686_T_C_b38	ST14	3.4217e-08	gtex_v8	8	Pituitary	UBERON:0000007	ENSG00000149418.10	-0.397393
chr11	rs959354	130139686	chr11_130139686_T_C_b38	ST14	2.40982e-08	gtex_v8	9	Adrenal_Gland	UBERON:0002369	ENSG00000149418.10	-0.454891
chr11	rs959354	130139686	chr11_130139686_T_C_b38	ST14	1.63722e-05	gtex_v8	10	Skin_Sun_Exposed_Lower_leg	UBERON:0004264	ENSG00000149418.10	-0.1129
chr11	rs959354	130139686	chr11_130139686_T_C_b38	ST14	2.87816e-07	gtex_v8	11	Spleen	UBERON:0002106	ENSG00000149418.10	-0.41844
chr11	rs959354	130139686	chr11_130139686_T_C_b38	ST14	9.82777e-06	gtex_v8	12	Lung	UBERON:0008952	ENSG00000149418.10	-0.131342
chr2	rs11894104	64486877	chr2_64486877_A_G_b38	AC007365.1	9.46254e-05	gtex_v8	1	Testis	UBERON:0000473	ENSG00000233694.5	0.50307
chr3	rs2236944	50254761	chr3_50254761_G_T_b38	HYAL3	4.42065e-06	gtex_v8	1	Thyroid	UBERON:0002046	ENSG00000186792.16	0.410326
chr3	rs2236944	50254761	chr3_50254761_G_T_b38	CYB561D2	1.87186e-05	gtex_v8	2	Liver	UBERON:0001114	ENSG00000114395.10	-0.371108
chr3	rs2236944	50254761	chr3_50254761_G_T_b38	CACNA2D2	5.14942e-05	gtex_v8	3	Liver	UBERON:0001114	ENSG00000007402.11	-0.547616
chr3	rs2236944	50254761	chr3_50254761_G_T_b38	HYAL3	0.000403548	gtex_v8	4	Skin_Not_Sun_Exposed_Suprapubic	UBERON:0036149	ENSG00000186792.16	0.285697
chr3	rs2236944	50254761	chr3_50254761_G_T_b38	RNF123	0.000349053	gtex_v8	5	Muscle_Skeletal	UBERON:0011907	ENSG00000164068.15	0.122412
chr3	rs2236944	50254761	chr3_50254761_G_T_b38	SLC38A3	0.000647616	gtex_v8	6	Muscle_Skeletal	UBERON:0011907	ENSG00000188338.14	-0.130284
chr3	rs2236944	50254761	chr3_50254761_G_T_b38	CYB561D2	1.60204e-06	gtex_v8	7	Muscle_Skeletal	UBERON:0011907	ENSG00000114395.10	-0.202179
chr3	rs2236944	50254761	chr3_50254761_G_T_b38	CYB561D2	0.000158926	gtex_v8	8	Esophagus_Mucosa	UBERON:0006920	ENSG00000114395.10	-0.193855
chr3	rs2236944	50254761	chr3_50254761_G_T_b38	HYAL3	4.18918e-05	gtex_v8	9	Whole_Blood	UBERON:0013756	ENSG00000186792.16	0.220678
chr3	rs2236944	50254761	chr3_50254761_G_T_b38	CYB561D2	0.000365944	gtex_v8	10	Skin_Sun_Exposed_Lower_leg	UBERON:0004264	ENSG00000114395.10	-0.204348
chr3	rs2236944	50254761	chr3_50254761_G_T_b38	HYAL3	9.19903e-05	gtex_v8	11	Cells_Cultured_fibroblasts	EFO:0002009	ENSG00000186792.16	0.307546
chr3	rs2236944	50254761	chr3_50254761_G_T_b38	CYB561D2	0.000350899	gtex_v8	12	Adipose_Visceral_Omentum	UBERON:0010414	ENSG00000114395.10	-0.152534
chr3	rs2236944	50254761	chr3_50254761_G_T_b38	HYAL3	2.3359e-05	gtex_v8	13	Adipose_Subcutaneous	UBERON:0002190	ENSG00000186792.16	0.36228
chr3	rs2236944	50254761	chr3_50254761_G_T_b38	CYB561D2	3.32662e-05	gtex_v8	14	Pancreas	UBERON:0001150	ENSG00000114395.10	-0.388092
chr3	rs2236944	50254761	chr3_50254761_G_T_b38	CISH	4.30388e-05	gtex_v8	15	Esophagus_Muscularis	UBERON:0004648	ENSG00000114737.15	-0.341537
chr3	rs2236944	50254761	chr3_50254761_G_T_b38	RASSF1-AS1	0.000383024	gtex_v8	16	Colon_Transverse	UBERON:0001157	ENSG00000281358.1	0.359371
chr1	rs3862188	247702471	chr1_247702471_T_C_b38	TRIM58	7.11227e-05	gtex_v8	1	Skin_Not_Sun_Exposed_Suprapubic	UBERON:0036149	ENSG00000162722.8	-0.262265
chr1	rs3862188	247702471	chr1_247702471_T_C_b38	OR2W3	8.78563e-05	gtex_v8	2	Testis	UBERON:0000473	ENSG00000238243.3	-0.313494
chr1	rs880143	247704811	chr1_247704811_T_C_b38	TRIM58	0.000135225	gtex_v8	1	Skin_Not_Sun_Exposed_Suprapubic	UBERON:0036149	ENSG00000162722.8	-0.252794
chr1	rs880143	247704811	chr1_247704811_T_C_b38	OR2W3	7.29816e-05	gtex_v8	2	Testis	UBERON:0000473	ENSG00000238243.3	-0.317852
chr10	rs1110399	71340509	chr10_71340509_G_A_b38	SLC29A3	3.0456e-05	gtex_v8	1	Cells_Cultured_fibroblasts	EFO:0002009	ENSG00000198246.7	-0.149564
chr10	rs1110399	71340509	chr10_71340509_G_A_b38	SLC29A3	1.93634e-05	gtex_v8	2	Adipose_Visceral_Omentum	UBERON:0010414	ENSG00000198246.7	-0.187342
chr15	rs16971186	40897857	chr15_40897857_T_C_b38	OIP5-AS1	1.28782e-05	gtex_v8	1	Heart_Left_Ventricle	UBERON:0006566	ENSG00000247556.6	0.331285
chr15	rs16971186	40897857	chr15_40897857_T_C_b38	RP11-133K1.8	0.00010975	gtex_v8	2	Esophagus_Mucosa	UBERON:0006920	ENSG00000279537.1	0.684953
