# Supplementary material for: Family-Based GWAS of Cognitive Endophenotypes Reveals Genetic Architecture of Memory and Executive Function in Alzheimer’s Disease
Source: Curr Issues Mol Biol. 2026 Apr 24;48(5):442. doi: 10.3390/cimb48050442 (PMC13204772; doi:10.3390/cimb48050442)
Supplement: Supplementary file 1 [file cimb-48-00442-s001.zip › Table S5_Top 20 KEGG Pathways.xlsx]

## Sheet: Sheet1
Table S5: Top 20 KEGG pathways
category	subcategory	ID	Description	GeneRatio	BgRatio	RichFactor	FoldEnrichment	zScore	pvalue	p.adjust	qvalue	geneID	Count
Environmental Information Processing	Signal transduction	hsa04012	ErbB signaling pathway	3/47	86/9375	0.0348837	6.95819	3.94	0.00903679	0.436645	0.428289	ERBB4/NRG1/NRG3	3
Human Diseases	Neurodegenerative disease	hsa05014	Amyotrophic lateral sclerosis	6/47	368/9375	0.0163043	3.2522	3.12865	0.00967742	0.436645	0.428289	ERBB4/NRG1/NRG3/NUP85/TOMM40/TUBA8	6
Cellular Processes	Cellular community - eukaryotes	hsa04540	Gap junction	3/47	89/9375	0.0337079	6.72364	3.85097	0.00992376	0.436645	0.428289	GNAI2/LPAR1/TUBA8	3
Metabolism	Carbohydrate metabolism	hsa00040	Pentose and glucuronate interconversions	2/47	36/9375	0.0555556	11.0816	4.30176	0.0139065	0.458914	0.450131	UGT2B10/CRYL1	2
Metabolism	Metabolism of cofactors and vitamins	hsa00860	Porphyrin metabolism	2/47	46/9375	0.0434783	8.67253	3.70269	0.0221346	0.584353	0.573169	UGT2B10/FTMT	2
Organismal Systems	Nervous system	hsa04730	Long-term depression	2/47	60/9375	0.0333333	6.64894	3.11579	0.0362192	0.615563	0.603782	GNAI2/CRH	2
Human Diseases	Endocrine and metabolic disease	hsa04934	Cushing syndrome	3/47	155/9375	0.0193548	3.86067	2.54909	0.0423376	0.615563	0.603782	GNAI2/CRH/RB1	3
Environmental Information Processing	Signaling molecules and interaction	hsa04514	Cell adhesion molecule (CAM) interaction	3/47	160/9375	0.01875	3.74003	2.48133	0.0458037	0.615563	0.603782	ICOS/PTPRD/NCAM2	3
Human Diseases	Cardiovascular disease	hsa05416	Viral myocarditis	2/47	70/9375	0.0285714	5.69909	2.80105	0.0478907	0.615563	0.603782	EIF4G3/SGCZ	2
Genetic Information Processing	Information processing in viruses	hsa03265	Virion - Ebolavirus, Lyssavirus and Morbillivirus	1/47	12/9375	0.0833333	16.6223	3.84367	0.058562	0.615563	0.603782	NCAM2	1
Environmental Information Processing	Signaling molecules and interaction	hsa04517	IgSF CAM signaling	4/47	299/9375	0.0133779	2.66847	2.08125	0.061977	0.615563	0.603782	UNC5C/PTPRD/NCAM2/TUBA8	4
Organismal Systems	Development and regeneration	hsa04360	Axon guidance	3/47	184/9375	0.0163043	3.2522	2.19003	0.0643248	0.615563	0.603782	EPHA4/GNAI2/UNC5C	3
Human Diseases	Cardiovascular disease	hsa05412	Arrhythmogenic right ventricular cardiomyopathy	2/47	86/9375	0.0232558	4.63879	2.40624	0.0689464	0.615563	0.603782	CACNA2D2/SGCZ	2
Human Diseases	Substance dependence	hsa05034	Alcoholism	3/47	191/9375	0.0157068	3.13301	2.11402	0.0702929	0.615563	0.603782	GNAI2/CRH/SLC29A3	3
Organismal Systems	Sensory system	hsa04740	Olfactory transduction	5/47	449/9375	0.0111359	2.22125	1.88242	0.0727647	0.615563	0.603782	OR13G1/OR6F1/OR1G1/OR1A2/OR7G3	5
Organismal Systems	Digestive system	hsa04976	Bile secretion	2/47	90/9375	0.0222222	4.43262	2.3226	0.0746137	0.615563	0.603782	UGT2B10/KCNN2	2
Human Diseases	Cardiovascular disease	hsa05410	Hypertrophic cardiomyopathy	2/47	99/9375	0.020202	4.02966	2.15104	0.0878838	0.640832	0.628567	CACNA2D2/SGCZ	2
Human Diseases	Cancer: overview	hsa05207	Chemical carcinogenesis - receptor activation	3/47	217/9375	0.0138249	2.75762	1.8594	0.0945391	0.640832	0.628567	GNAI2/UGT2B10/RB1	3
Cellular Processes	Transport and catabolism	hsa04137	Mitophagy - animal	2/47	105/9375	0.0190476	3.79939	2.04756	0.0970958	0.640832	0.628567	MTX2/TOMM40	2
Human Diseases	Cardiovascular disease	hsa05414	Dilated cardiomyopathy	2/47	105/9375	0.0190476	3.79939	2.04756	0.0970958	0.640832	0.628567	CACNA2D2/SGCZ	2
