# Supplementary material for: Family-Based GWAS of Cognitive Endophenotypes Reveals Genetic Architecture of Memory and Executive Function in Alzheimer’s Disease
Source: Curr Issues Mol Biol. 2026 Apr 24;48(5):442. doi: 10.3390/cimb48050442 (PMC13204772; doi:10.3390/cimb48050442)
Supplement: Supplementary file 1 [file cimb-48-00442-s001.zip › Table S6_Top 20 Reactome Pathways.xlsx]

## Sheet: Top20
Table S6: Top 20 Reactome Pathways
ID	Description	GeneRatio	BgRatio	RichFactor	FoldEnrichment	zScore	pvalue	p.adjust	qvalue	geneID	Count
R-HSA-1250342	PI3K events in ERBB4 signaling	3/54	10/11230	0.3	62.3889	13.4995	1.23157e-05	0.00282027	0.00261704	ERBB4/NRG1/NRG3	3
R-HSA-1251985	Nuclear signaling by ERBB4	4/54	32/11230	0.125	25.9954	9.84212	1.55387e-05	0.00282027	0.00261704	NCSTN/ERBB4/NRG1/NRG3	4
R-HSA-8847993	ERBB2 Activates PTK6 Signaling	3/54	13/11230	0.230769	47.9915	11.7836	2.90539e-05	0.00292009	0.00270967	ERBB4/NRG1/NRG3	3
R-HSA-1250347	SHC1 events in ERBB4 signaling	3/54	14/11230	0.214286	44.5635	11.3368	3.68519e-05	0.00292009	0.00270967	ERBB4/NRG1/NRG3	3
R-HSA-6785631	ERBB2 Regulates Cell Motility	3/54	15/11230	0.2	41.5926	10.935	4.59082e-05	0.00292009	0.00270967	ERBB4/NRG1/NRG3	3
R-HSA-1963640	GRB2 events in ERBB2 signaling	3/54	16/11230	0.1875	38.9931	10.5708	5.63103e-05	0.00292009	0.00270967	ERBB4/NRG1/NRG3	3
R-HSA-1963642	PI3K events in ERBB2 signaling	3/54	16/11230	0.1875	38.9931	10.5708	5.63103e-05	0.00292009	0.00270967	ERBB4/NRG1/NRG3	3
R-HSA-1250196	SHC1 events in ERBB2 signaling	3/54	22/11230	0.136364	28.3586	8.92823	0.000151722	0.00606688	0.0056297	ERBB4/NRG1/NRG3	3
R-HSA-9665686	Signaling by ERBB2 TMD/JMD mutants	3/54	22/11230	0.136364	28.3586	8.92823	0.000151722	0.00606688	0.0056297	ERBB4/NRG1/NRG3	3
R-HSA-1236394	Signaling by ERBB4	4/54	58/11230	0.0689655	14.3423	7.08113	0.000167132	0.00606688	0.0056297	NCSTN/ERBB4/NRG1/NRG3	4
R-HSA-9664565	Signaling by ERBB2 KD Mutants	3/54	25/11230	0.12	24.9556	8.33479	0.000224298	0.00740182	0.00686844	ERBB4/NRG1/NRG3	3
R-HSA-1227990	Signaling by ERBB2 in Cancer	3/54	26/11230	0.115385	23.9957	8.15965	0.000252693	0.00764396	0.00709313	ERBB4/NRG1/NRG3	3
R-HSA-8863795	Downregulation of ERBB2 signaling	3/54	29/11230	0.103448	21.5134	7.68834	0.000351527	0.00981572	0.0091084	ERBB4/NRG1/NRG3	3
R-HSA-112316	Neuronal System	8/54	408/11230	0.0196078	4.07771	4.40177	0.000680336	0.0176401	0.016369	ERBB4/GNAI2/CACNA2D2/BCHE/KCNN2/NRG1/PTPRD/TUBA8	8
R-HSA-2219530	Constitutive Signaling by Aberrant PI3K in Cancer	4/54	86/11230	0.0465116	9.6727	5.61186	0.000757373	0.0183284	0.0170077	ICOS/ERBB4/NRG1/NRG3	4
R-HSA-1227986	Signaling by ERBB2	3/54	50/11230	0.06	12.4778	5.65387	0.00175591	0.0378942	0.0351636	ERBB4/NRG1/NRG3	3
R-HSA-112315	Transmission across Chemical Synapses	6/54	271/11230	0.0221402	4.60435	4.17494	0.00182666	0.0378942	0.0351636	ERBB4/GNAI2/CACNA2D2/BCHE/NRG1/TUBA8	6
R-HSA-2219528	PI3K/AKT Signaling in Cancer	4/54	112/11230	0.0357143	7.42725	4.75166	0.00202025	0.0378942	0.0351636	ICOS/ERBB4/NRG1/NRG3	4
R-HSA-6811558	PI5P, PP2A and IER3 Regulate PI3K/AKT Signaling	4/54	114/11230	0.0350877	7.29695	4.69713	0.00215524	0.0378942	0.0351636	ICOS/ERBB4/NRG1/NRG3	4
R-HSA-8848021	Signaling by PTK6	3/54	54/11230	0.0555556	11.5535	5.40349	0.00219223	0.0378942	0.0351636	ERBB4/NRG1/NRG3	3

## Sheet: All
ID	Description	GeneRatio	BgRatio	RichFactor	FoldEnrichment	zScore	pvalue	p.adjust	qvalue	geneID	Count
R-HSA-1250342	PI3K events in ERBB4 signaling	3/54	10/11230	0.3	62.3889	13.4995	1.23157e-05	0.00282027	0.00261704	ERBB4/NRG1/NRG3	3
R-HSA-1251985	Nuclear signaling by ERBB4	4/54	32/11230	0.125	25.9954	9.84212	1.55387e-05	0.00282027	0.00261704	NCSTN/ERBB4/NRG1/NRG3	4
R-HSA-8847993	ERBB2 Activates PTK6 Signaling	3/54	13/11230	0.230769	47.9915	11.7836	2.90539e-05	0.00292009	0.00270967	ERBB4/NRG1/NRG3	3
R-HSA-1250347	SHC1 events in ERBB4 signaling	3/54	14/11230	0.214286	44.5635	11.3368	3.68519e-05	0.00292009	0.00270967	ERBB4/NRG1/NRG3	3
R-HSA-6785631	ERBB2 Regulates Cell Motility	3/54	15/11230	0.2	41.5926	10.935	4.59082e-05	0.00292009	0.00270967	ERBB4/NRG1/NRG3	3
R-HSA-1963640	GRB2 events in ERBB2 signaling	3/54	16/11230	0.1875	38.9931	10.5708	5.63103e-05	0.00292009	0.00270967	ERBB4/NRG1/NRG3	3
R-HSA-1963642	PI3K events in ERBB2 signaling	3/54	16/11230	0.1875	38.9931	10.5708	5.63103e-05	0.00292009	0.00270967	ERBB4/NRG1/NRG3	3
R-HSA-1250196	SHC1 events in ERBB2 signaling	3/54	22/11230	0.136364	28.3586	8.92823	0.000151722	0.00606688	0.0056297	ERBB4/NRG1/NRG3	3
R-HSA-9665686	Signaling by ERBB2 TMD/JMD mutants	3/54	22/11230	0.136364	28.3586	8.92823	0.000151722	0.00606688	0.0056297	ERBB4/NRG1/NRG3	3
R-HSA-1236394	Signaling by ERBB4	4/54	58/11230	0.0689655	14.3423	7.08113	0.000167132	0.00606688	0.0056297	NCSTN/ERBB4/NRG1/NRG3	4
R-HSA-9664565	Signaling by ERBB2 KD Mutants	3/54	25/11230	0.12	24.9556	8.33479	0.000224298	0.00740182	0.00686844	ERBB4/NRG1/NRG3	3
R-HSA-1227990	Signaling by ERBB2 in Cancer	3/54	26/11230	0.115385	23.9957	8.15965	0.000252693	0.00764396	0.00709313	ERBB4/NRG1/NRG3	3
R-HSA-8863795	Downregulation of ERBB2 signaling	3/54	29/11230	0.103448	21.5134	7.68834	0.000351527	0.00981572	0.0091084	ERBB4/NRG1/NRG3	3
R-HSA-112316	Neuronal System	8/54	408/11230	0.0196078	4.07771	4.40177	0.000680336	0.0176401	0.016369	ERBB4/GNAI2/CACNA2D2/BCHE/KCNN2/NRG1/PTPRD/TUBA8	8
R-HSA-2219530	Constitutive Signaling by Aberrant PI3K in Cancer	4/54	86/11230	0.0465116	9.6727	5.61186	0.000757373	0.0183284	0.0170077	ICOS/ERBB4/NRG1/NRG3	4
R-HSA-1227986	Signaling by ERBB2	3/54	50/11230	0.06	12.4778	5.65387	0.00175591	0.0378942	0.0351636	ERBB4/NRG1/NRG3	3
R-HSA-112315	Transmission across Chemical Synapses	6/54	271/11230	0.0221402	4.60435	4.17494	0.00182666	0.0378942	0.0351636	ERBB4/GNAI2/CACNA2D2/BCHE/NRG1/TUBA8	6
R-HSA-2219528	PI3K/AKT Signaling in Cancer	4/54	112/11230	0.0357143	7.42725	4.75166	0.00202025	0.0378942	0.0351636	ICOS/ERBB4/NRG1/NRG3	4
R-HSA-6811558	PI5P, PP2A and IER3 Regulate PI3K/AKT Signaling	4/54	114/11230	0.0350877	7.29695	4.69713	0.00215524	0.0378942	0.0351636	ICOS/ERBB4/NRG1/NRG3	4
R-HSA-8848021	Signaling by PTK6	3/54	54/11230	0.0555556	11.5535	5.40349	0.00219223	0.0378942	0.0351636	ERBB4/NRG1/NRG3	3
R-HSA-9006927	Signaling by Non-Receptor Tyrosine Kinases	3/54	54/11230	0.0555556	11.5535	5.40349	0.00219223	0.0378942	0.0351636	ERBB4/NRG1/NRG3	3
R-HSA-199418	Negative regulation of the PI3K/AKT network	4/54	121/11230	0.0330579	6.87481	4.5162	0.00267682	0.0441675	0.0409848	ICOS/ERBB4/NRG1/NRG3	4
R-HSA-9620244	Long-term potentiation	2/54	24/11230	0.0833333	17.3302	5.56669	0.00585346	0.0923829	0.0857258	ERBB4/NRG1	2
